# Supplementary material for: A reference-free pipeline for detecting shared transposable elements from pan-genomes to retrace their dynamics in a species
Source: Genome Biol. 2026 Feb 7;27:117. doi: 10.1186/s13059-026-03984-5 (PMC13059284; doi:10.1186/s13059-026-03984-5)
Supplement: Supplementary file 4 — Additional file 4: Table S3. Intersection results between TE insertions detected by panREPET and alleles detected by Minigraph. TE copies covering 95–105% of their consensus are shown in black, and those with coverage between 75–125% are shown in blue. [file 13059_2026_3984_MOESM4_ESM.xlsx]

## Sheet: Table S3
		All intersections			Case 1: The allele covers the TE copy		Case 2: The TE copy covers the allele
Minimum TE copy-Allele coverage (%)		10	50	100	50	100	50	100
Proportion of TE copies intersecting an allele (%)	All accessions	43.5	41.1	36.1	19.2	13.1	26.8	23
		43.1	40.6	35.6	19.3	13.3	26.1	22.3
	BdTR7a	53.7	51	45.4
	Bd21	54.8	51.9	45.5
Number of TE copies / allele	mean	7.4	7.2	7.1	7.5	8.9	6.4	6.4
	median	3	3	3	3	4	3	3
Number of alleles / TE copy	mean	1.2	1.1	1.1	1.2	1.3	1	1
	median	1	1	1	1	1	1	1
