# Supplementary material for: A reference-free pipeline for detecting shared transposable elements from pan-genomes to retrace their dynamics in a species
Source: Genome Biol. 2026 Feb 7;27:117. doi: 10.1186/s13059-026-03984-5 (PMC13059284; doi:10.1186/s13059-026-03984-5)
Supplement: Supplementary file 5 — Additional file 5: Table S4. Intersection results between genome-wide predicted TFBSs and recent, over-represented TE insertions. [file 13059_2026_3984_MOESM5_ESM.xlsx]

## Sheet: Table S4
Figure	7a, a’	7b, b’	7c, c’
Recent TE insertion criteria	Singleton TE insertions Copy-consensus percent identity > 95%	Singleton TE insertions Copy-consensus percent identity <= 95%	After the Holocene (age < 7.5 kya)
Supernumerary TE families criteria	TE families with >10 copies	TE families with >10 copies	TE families with >2 copies
TE families intersecting a TFBS	MCL2 LTR Gypsy: 12/12 copies	MCL2 LTR Gypsy: 18/21 copies	MCL2 LTR Gypsy: 28/28 copies
	MCL14 LTR Copia Angela: 19/19 copies	MCL4 LTR Gypsy: 9/12 copies	MCL4 LTR Gypsy: 22/22 copies
	MCL42 LTR Copia: 4/4 copies		MCL3 TIR MuDR: 13/13 copies
			MCL14 LTR Copia: 11/11 copies
			MCL68 LTR Copia: 10/10 copies
Transcription Factors inferred from rice	MCL2: ('AP2 domain containing protein, expressed', 7), ('TCP-domain protein, putative, expressed', 5), ('OsMADS56 - MADS-box family gene with MIKCc type-box, expressed', 4), ('OsMADS4 - MADS-box family gene with MIKCc type-box, expressed', 4), ('tesmin/TSO1-like CXC domain containing protein, expressed', 3), ('TCP family transcription factor, putative, expressed', 2), ('MYB family transcription f…	MCL2: ('AP2 domain containing protein, expressed', 7), (nan, 7), ('TCP-domain protein, putative, expressed', 5), ('TCP family transcription factor, putative, expressed', 4), ('OsMADS56 - MADS-box family gene with MIKCc type-box, expressed', 4), ('tesmin/TSO1-like CXC domain containing protein, expressed', 3), ('MYB family transcription factor, putative, expressed', 2), ('OsMADS4 - MADS-box family…	MCL2: ('AP2 domain containing protein, expressed', 13), ('OsMADS56 - MADS-box family gene with MIKCc type-box, expressed', 7), ('DUF260 domain containing protein, putative, expressed', 6), ('TCP family transcription factor, putative, expressed', 6), ('MYB family transcription factor, putative, expressed', 4), ('tesmin/TSO1-like CXC domain containing protein, expressed', 4), ('TCP-domain protein, …
	MCL14: ('dof zinc finger domain containing protein, putative, expressed', 15), ('OsMADS8 - MADS-box family gene with MIKCc type-box, expressed', 7)	MCL4: ('AP2 domain containing protein, expressed', 12), ('TCP family transcription factor, putative, expressed', 7), ('TCP-domain protein, putative, expressed', 6), ('DUF260 domain containing protein, putative, expressed', 2), ('OsMADS56 - MADS-box family gene with MIKCc type-box, expressed', 1)	MCL4: ('AP2 domain containing protein, expressed', 13), ('TCP family transcription factor, putative, expressed', 4), ('OsMADS56 - MADS-box family gene with MIKCc type-box, expressed', 4), ('DUF260 domain containing protein, putative, expressed', 3), ('Homeobox domain containing protein, expressed', 3), ('bZIP transcription factor, putative, expressed', 2), ('ethylene-responsive transcription fact…
	MCL42: ('Myb-like DNA-binding domain containing protein, putative, expressed', 3), ('OsMADS3 - MADS-box family gene with MIKCc type-box, expressed', 1)		MCL3: ('ZOS2-02 - C2H2 zinc finger protein, expressed', 7), ('Homeobox domain containing protein, expressed', 6), ('AP2 domain containing protein, expressed', 3), ('CPuORF1 - conserved peptide uORF-containing transcript, expressed', 2), ('bZIP transcription factor domain containing protein, expressed', 2), ('zinc finger C-x8-C-x5-C-x3-H type family protein, expressed', 1), ('TCP family transcript…
			MCL14: ('dof zinc finger domain containing protein, putative, expressed', 7), ('OsMADS8 - MADS-box family gene with MIKCc type-box, expressed', 6)
			MCL68: ('helix-loop-helix DNA-binding domain containing protein, expressed', 10)
